# Supplementary material for: Phlebotomus papatasi sand fly predicted salivary protein diversity and immune response potential based on in silico prediction in Egypt and Jordan populations
Source: PLoS Negl Trop Dis. 2020 Jul 13;14(7):e0007489. doi: 10.1371/journal.pntd.0007489 (PMC7377520; doi:10.1371/journal.pntd.0007489)
Supplement: S2 Table — (XLS) [file pntd.0007489.s002.xls]

## Sheet: mam
Scaffold ID	Gene	Exon start	Exon end	Interval start	Interval end	Bins				Legend
Scaffold55921	SP12	46	107	0	300	1.54285714285714,	1.34285714285714,				Blue indicates significantly under expected value
Scaffold62574	SP12	1821	2130	1500	2400	1.11428571428571,	1.12857142857143,	0.742857142857143,			Orange indicates significantly over expected value
Scaffold62574	SP12	2198	2341	1800	2400	1.12857142857143,	0.742857142857143,	?,
Scaffold17	SP14	109462	109516	108900	109800	?,	1,	0.7,
Scaffold209	SP28	100217	100284	99900	100500	1.17142857142857,	1.31428571428571,	1.17142857142857,
Scaffold209	SP28	99299	99695	98700	99900	0.7 (0.33)	1.17142857142857,	1.28571428571429,	0.728571428571429,	1.17142857142857,
Scaffold209	SP28	99762	100155	99300	100200	1.28571428571429,	0.728571428571429,	1.17142857142857,	1.31428571428571,
Scaffold4853	SP29	1760	1787	1200	1800	1.21428571428571,	1.08571428571429,	0.914285714285714,
Scaffold4853	SP29	1403	1680	900	1800	0.857142857142857,	1.21428571428571,	1.08571428571429,	0.914285714285714,
Scaffold4853	SP29	1139	1334	600	1500	0.114285714285714,	0.857142857142857,	1.21428571428571,	1.08571428571429,
Scaffold50077	SP29	2098	2150	1500	2400	0.7,	0.628571428571429,	0.757142857142857,	1.3,
Scaffold50077	SP29	2507	3012	2100	3300	0.757142857142857,	1.3,	0.942857142857143,	1.02857142857143,	0.4,
Scaffold209	SP30	91958	92473	91500	92700	1.02857142857143,	0.928571428571429,	1.2,	0.928571428571429,	0.457142857142857,
Scaffold209	SP30	91520	91901	91200	92100	1.32857142857143,	1.02857142857143,	0.928571428571429,	1.2,
Scaffold189	SP32	1	76	0	300	0.471428571428571,	0.128571428571429,
Scaffold189	SP32	75	131	0	300	0.471428571428571,	0.128571428571429,
Scaffold189	SP32	112222	112633	111900	112800	1.1,	1.04285714285714,	0.928571428571429,	0.314285714285714,
Scaffold189	SP32	111840	112142	111300	112200	1.17142857142857,	1.18571428571429,	1.1,	1.04285714285714,
Scaffold1814	SP36	15511	16313	15000	16500	0.942857142857143,	1.12857142857143,	0.9,	0.971428571428571,	1.32857142857143,	1.08571428571429,
Scaffold1814	SP36	15177	15454	14700	15600	0.914285714285714,	0.942857142857143,	1.12857142857143,	0.9,
Scaffold1012	SP42	38515	38653	38100	38700	0.157142857142857,	0.228571428571429,	0.585714285714286,
Scaffold1012	SP42	38714	39937	38400	40200	0.228571428571429,	0.585714285714286,	0.742857142857143,	0.685714285714286,	0.414285714285714,	0.957142857142857,	2.42857142857143,
Scaffold44859	SP42	3244	3382	2700	3600	0.628571428571429,	0.742857142857143,	0.928571428571429,	3.02857142857143,
Scaffold44859	SP42	1964	3187	1500	3300	0.442857142857143,	0.428571428571429,	0.571428571428571,	0.542857142857143,	0.628571428571429,	0.742857142857143,	0.928571428571429,
Scaffold203	SP44	38897	39038	38400	39300	1.17142857142857,	1.08571428571429,	1.08571428571429,	0.971428571428571,
Scaffold203	SP44	39092	40030	38700	40200	1.08571428571429,	1.08571428571429,	0.971428571428571,	0.971428571428571,	1.2,	0.842857142857143,
Scaffold203	SP44	40084	40319	39600	40500	0.971428571428571,	1.2,	0.842857142857143,	1.05714285714286,
